# Supplementary material for: Chorioamnionitis Precipitates Perinatal Alterations of Heme-Oxygenase-1 (HO-1) Homeostasis in the Developing Rat Brain
Source: Int J Mol Sci. 2021 May 28;22(11):5773. doi: 10.3390/ijms22115773 (PMC8198804; doi:10.3390/ijms22115773)
Supplement: Supplementary file 1 [file ijms-22-05773-s001.zip]

Archive with 2 entries (2 files):
- Supplemental Figure 1_2021_Jan13_Two-way ANOVA Brain Sham CHORIO E18+6 to P7 (1).tiff
- SupplementalFigureLegend_April17_2021.pdf
